# Supplementary material for: A Novel Bayesian Framework Infers Driver Activation States and Reveals Pathway-Oriented Molecular Subtypes in Head and Neck Cancer
Source: Cancers (Basel). 2022 Oct 3;14(19):4825. doi: 10.3390/cancers14194825 (PMC9563147; doi:10.3390/cancers14194825)
Supplement: Supplementary file 1 [file cancers-14-04825-s001.zip]

Archive with 2 entries (2 files):
- Supplementary Table S1_Reactomeenrichedpathways.csv
- SupplementaryFIgureLegends.pdf
